# Supplementary material for: Fruit Phenolic and Triterpenic Composition of Progenies of Olea europaea subsp. cuspidata, an Interesting Phytochemical Source to Be Included in Olive Breeding Programs
Source: Plants (Basel). 2022 Jul 6;11(14):1791. doi: 10.3390/plants11141791 (PMC9320664; doi:10.3390/plants11141791)
Supplement: Supplementary file 1 [file plants-11-01791-s001.zip]

Archive with 1 entries (1 files):
- plants-1788053-supplementary.pdf
